# Supplementary material for: Overwintering temperature and body condition shift emergence dates of spring-emerging solitary bees
Source: PeerJ. 2018 May 16;6:e4721. doi: 10.7717/peerj.4721 (PMC5960268; doi:10.7717/peerj.4721)
Supplement: Supplemental Information 1 [file peerj-06-4721-s003.xlsx]

## Sheet: Body weight during winter
ID	treatment	date	time	species	sex	head.width	head.width^2	dry.weight.mg	weight corrected for size [mg/mm^2]
cswa109	w	2014-01-29	2	O_cornuta	f	4.5	20.25	86.5	4.2716
cswa105	w	2014-01-29	2	O_cornuta	f	4.4	19.36	77.8	4.0186
cswa108	w	2014-01-29	2	O_cornuta	f	4.4	19.36	74	3.82231
cswa079	w	2014-01-29	2	O_cornuta	f	4.5	20.25	77	3.80247
cswa073	w	2014-01-29	2	O_cornuta	f	4.2	17.64	75.3	4.26871
cswa002	w	2014-01-29	2	O_cornuta	f	3.9	15.21	54.2	3.56345
cswa027	w	2014-01-29	2	O_cornuta	m	3.6	12.96	50.3	3.88117
cswa028	w	2014-01-29	2	O_cornuta	m	3.6	12.96	47.3	3.64969
cswa050	w	2014-01-29	2	O_cornuta	m	3.5	12.25	51.4	4.19592
cswa037	w	2014-01-29	2	O_cornuta	m	3.4	11.56	44.2	3.82353
cswa045	w	2014-01-29	2	O_cornuta	m	3.8	14.44	53	3.67036
cswa048	w	2014-01-29	2	O_cornuta	m	3.5	12.25	44.4	3.62449
rswa046	w	2014-01-29	2	O_rufa	f	4	16	67	4.1875
rswa027	w	2014-01-29	2	O_rufa	f	4	16	65.7	4.10625
rswa048	w	2014-01-29	2	O_rufa	f	3.5	12.25	46.5	3.79592
rswa026	w	2014-01-29	2	O_rufa	f	3.7	13.69	59	4.30972
rswa050	w	2014-01-29	2	O_rufa	f	3.5	12.25	51.3	4.18776
rswa033	w	2014-01-29	2	O_rufa	f	3.8	14.44	66	4.57064
rswa043	w	2014-01-29	2	O_rufa	m	3.1	9.61	39	4.05827
rswa025	w	2014-01-29	2	O_rufa	m	3.3	10.89	43.5	3.99449
rswa039	w	2014-01-29	2	O_rufa	m	3.1	9.61	33.8	3.51717
rswa028	w	2014-01-29	2	O_rufa	m	3	9	28.9	3.21111
rswa049	w	2014-01-29	2	O_rufa	m	3	9	31.2	3.46667
rswa036	w	2014-01-29	2	O_rufa	m	3	9	37.1	4.12222
cska031	c	2014-01-29	2	O_cornuta	f	4	16	66.6	4.1625
cska043	c	2014-01-29	2	O_cornuta	f	4.4	19.36	82.8	4.27686
cska025	c	2014-01-29	2	O_cornuta	f	4.7	22.09	95.2	4.30964
cska016	c	2014-01-29	2	O_cornuta	f	4	16	67.7	4.23125
cska015	c	2014-01-29	2	O_cornuta	f	4.5	20.25	82.8	4.08889
cska017	c	2014-01-29	2	O_cornuta	f	4.4	19.36	81.9	4.23037
cska020	c	2014-01-29	2	O_cornuta	m	3.4	11.56	48.7	4.2128
cska036	c	2014-01-29	2	O_cornuta	m	3.2	10.24	36.4	3.55469
cska026	c	2014-01-29	2	O_cornuta	m	3.5	12.25	44.5	3.63265
cska029	c	2014-01-29	2	O_cornuta	m	4	16	59.8	3.7375
cska028	c	2014-01-29	2	O_cornuta	m	3.4	11.56	41.8	3.61592
cska034	c	2014-01-29	2	O_cornuta	m	3.5	12.25	45	3.67347
rska042	c	2014-01-29	2	O_rufa	f	3.4	11.56	40.7	3.52076
rska023	c	2014-01-29	2	O_rufa	f	3.6	12.96	49.7	3.83488
rska034	c	2014-01-29	2	O_rufa	f	3.8	14.44	64.3	4.45291
rska041	c	2014-01-29	2	O_rufa	f	3.5	12.25	52.2	4.26122
rska037	c	2014-01-29	2	O_rufa	f	3.7	13.69	57.6	4.20745
rska017	c	2014-01-29	2	O_rufa	f	3.8	14.44	57.6	3.98892
rska046	c	2014-01-29	2	O_rufa	m	3	9	29.3	3.25556
rska028	c	2014-01-29	2	O_rufa	m	3	9	36.4	4.04444
rska043	c	2014-01-29	2	O_rufa	m	3.4	11.56	41.6	3.59862
rska047	c	2014-01-29	2	O_rufa	m	3.3	10.89	41.8	3.83838
rska030	c	2014-01-29	2	O_rufa	m	3.2	10.24	37.6	3.67187
rska016	c	2014-01-29	2	O_rufa	m	3.3	10.89	42.7	3.92103
csma022	m	2014-01-29	2	O_cornuta	f	4	16	59.7	3.73125
csma028	m	2014-01-29	2	O_cornuta	f	3.7	13.69	47.1	3.44047
csma038	m	2014-01-29	2	O_cornuta	f	3.7	13.69	44.2	3.22863
csma020	m	2014-01-29	2	O_cornuta	f	4.5	20.25	84.6	4.17778
csma017	m	2014-01-29	2	O_cornuta	f	4.5	20.25	78.2	3.86173
csma016	m	2014-01-29	2	O_cornuta	f	4.4	19.36	75.7	3.91012
csma045	m	2014-01-29	2	O_cornuta	m	3.6	12.96	50.8	3.91975
csma024	m	2014-01-29	2	O_cornuta	m	3.4	11.56	46	3.97924
csma018	m	2014-01-29	2	O_cornuta	m	3.3	10.89	37.3	3.42516
csma026	m	2014-01-29	2	O_cornuta	m	3.4	11.56	42.9	3.71107
csma014	m	2014-01-29	2	O_cornuta	m	3.5	12.25	40.7	3.32245
csma015	m	2014-01-29	2	O_cornuta	m	3.4	11.56	42.5	3.67647
rsma007	m	2014-01-29	2	O_rufa	f	3.7	13.69	56.3	4.11249
rsma020	m	2014-01-29	2	O_rufa	f	3	9	34.6	3.84444
rsma042	m	2014-01-29	2	O_rufa	f	3.4	11.56	42.7	3.69377
rsma019	m	2014-01-29	2	O_rufa	f	2.8	7.84	31.4	4.0051
rsma004	m	2014-01-29	2	O_rufa	f	4	16	63.3	3.95625
rsma009	m	2014-01-29	2	O_rufa	f	3.7	13.69	52.2	3.813
rsma026	m	2014-01-29	2	O_rufa	m	2.7	7.29	26.9	3.68999
rsma032	m	2014-01-29	2	O_rufa	m	3.5	12.25	50.9	4.1551
rsma043	m	2014-01-29	2	O_rufa	m	3	9	29.2	3.24444
rsma028	m	2014-01-29	2	O_rufa	m	3.2	10.24	30.4	2.96875
rsma014	m	2014-01-29	2	O_rufa	m	3	9	29.6	3.28889
rsma029	m	2014-01-29	2	O_rufa	m	2.9	8.41	28.2	3.35315
cswt012	w	2014-01-29	2	O_cornuta	f	4.4	19.36	79.1	4.08574
cswt005	w	2014-01-29	2	O_cornuta	f	4.2	17.64	78.4	4.44444
cswt007	w	2014-01-29	2	O_cornuta	f	3.5	12.25	50.6	4.13061
cswt006	w	2014-01-29	2	O_cornuta	f	4.2	17.64	76.5	4.33673
cswt071	w	2014-01-29	2	O_cornuta	f	4.7	22.09	78	3.53101
cswt040	w	2014-01-29	2	O_cornuta	m	3	9	29.3	3.25556
cswt021	w	2014-01-29	2	O_cornuta	m	3.5	12.25	41.1	3.3551
cswt002	w	2014-01-29	2	O_cornuta	m	3.6	12.96	48.3	3.72685
cswt018	w	2014-01-29	2	O_cornuta	m	3.3	10.89	36	3.30579
cswt020	w	2014-01-29	2	O_cornuta	m	3.5	12.25	44.5	3.63265
rswt044	w	2014-01-29	2	O_rufa	f	3.7	13.69	59.6	4.35354
rswt031	w	2014-01-29	2	O_rufa	f	4.1	16.81	83.9	4.99108
rswt035	w	2014-01-29	2	O_rufa	f	3.9	15.21	56	3.68179
rswt068	w	2014-01-29	2	O_rufa	f	3	9	26.2	2.91111
rswt033	w	2014-01-29	2	O_rufa	f	3.4	11.56	48.3	4.1782
rswt034	w	2014-01-29	2	O_rufa	m	3.1	9.61	32.8	3.41311
rswt094	w	2014-01-29	2	O_rufa	m	3.3	10.89	33.9	3.11295
rswt085	w	2014-01-29	2	O_rufa	m	3	9	25	2.77778
rswt023	w	2014-01-29	2	O_rufa	m	3.1	9.61	38.1	3.96462
rswt079	w	2014-01-29	2	O_rufa	m	3.3	10.89	40	3.67309
cskt036	c	2014-01-29	2	O_cornuta	f	3.9	15.21	67.9	4.46417
cskt035	c	2014-01-29	2	O_cornuta	f	3.7	13.69	58.6	4.2805
cskt023	c	2014-01-29	2	O_cornuta	f	4.6	21.16	79.8	3.77127
cskt021	c	2014-01-29	2	O_cornuta	f	4.2	17.64	73.3	4.15533
cskt019	c	2014-01-29	2	O_cornuta	f	4.3	18.49	71.1	3.84532
cskt007	c	2014-01-29	2	O_cornuta	m	3.6	12.96	48.4	3.73457
cskt004	c	2014-01-29	2	O_cornuta	m	3.4	11.56	39.2	3.391
cskt011	c	2014-01-29	2	O_cornuta	m	3.6	12.96	48.8	3.76543
cskt005	c	2014-01-29	2	O_cornuta	m	3.3	10.89	44	4.0404
cskt034	c	2014-01-29	2	O_cornuta	m	3.5	12.25	44.7	3.64898
rskt041	c	2014-01-29	2	O_rufa	f	3.4	11.56	39.5	3.41696
rskt044	c	2014-01-29	2	O_rufa	f	3.8	14.44	61.8	4.27978
rskt026	c	2014-01-29	2	O_rufa	f	4	16	74	4.625
rskt012	c	2014-01-29	2	O_rufa	f	3.7	13.69	53.3	3.89335
rskt005	c	2014-01-29	2	O_rufa	f	4.2	17.64	75	4.2517
rskt042	c	2014-01-29	2	O_rufa	m	3	9	28.2	3.13333
rskt047	c	2014-01-29	2	O_rufa	m	3.3	10.89	42	3.85675
rskt039	c	2014-01-29	2	O_rufa	m	3.2	10.24	32.7	3.19336
rskt011	c	2014-01-29	2	O_rufa	m	3	9	25	2.77778
rskt010	c	2014-01-29	2	O_rufa	m	3.2	10.24	43.4	4.23828
csmt024	m	2014-01-29	2	O_cornuta	f	4.2	17.64	69.3	3.92857
csmt027	m	2014-01-29	2	O_cornuta	f	4.2	17.64	78.2	4.43311
csmt018	m	2014-01-29	2	O_cornuta	f	3.9	15.21	67.1	4.41157
csmt010	m	2014-01-29	2	O_cornuta	f	3.8	14.44	68.2	4.72299
csmt085	m	2014-01-29	2	O_cornuta	f	4.3	18.49	79.7	4.31044
csmt044	m	2014-01-29	2	O_cornuta	m	3.5	12.25	43.1	3.51837
csmt032	m	2014-01-29	2	O_cornuta	m	3.3	10.89	41.6	3.82002
csmt031	m	2014-01-29	2	O_cornuta	m	3.4	11.56	41.2	3.56401
csmt022	m	2014-01-29	2	O_cornuta	m	3.4	11.56	37.8	3.2699
csmt036	m	2014-01-29	2	O_cornuta	m	3.6	12.96	42.7	3.29475
rsmt042	m	2014-01-29	2	O_rufa	f	4.2	17.64	76.5	4.33673
rsmt050	m	2014-01-29	2	O_rufa	f	3.7	13.69	62.2	4.54346
rsmt007	m	2014-01-29	2	O_rufa	f	3.7	13.69	63.1	4.6092
rsmt049	m	2014-01-29	2	O_rufa	f	4	16	58.8	3.675
rsmt006	m	2014-01-29	2	O_rufa	f	4.2	17.64	77.7	4.40476
rsmt032	m	2014-01-29	2	O_rufa	m	3	9	29.8	3.31111
rsmt041	m	2014-01-29	2	O_rufa	m	2.7	7.29	21.2	2.90809
rsmt035	m	2014-01-29	2	O_rufa	m	2.8	7.84	25.4	3.2398
rsmt043	m	2014-01-29	2	O_rufa	m	2.8	7.84	24.3	3.09949
rsmt037	m	2014-01-29	2	O_rufa	m	3.2	10.24	34.4	3.35937
cswa080	w	2014-02-28	3	O_cornuta	f	4.5	20.25	60.6	2.99259
cswa102	w	2014-02-28	3	O_cornuta	f	4.7	22.09	68	3.07832
cswa100	w	2014-02-28	3	O_cornuta	f	4.2	17.64	49	2.77778
cswa055	w	2014-02-28	3	O_cornuta	f	4.5	20.25	58.4	2.88395
cswa065	w	2014-02-28	3	O_cornuta	f	4.9	24.01	66.6	2.77384
cswa076	w	2014-02-28	3	O_cornuta	f	5	25	74.7	2.988
cswa040	w	2014-02-28	3	O_cornuta	m	3.6	12.96	32.9	2.53858
cswa023	w	2014-02-28	3	O_cornuta	m	3.7	13.69	35.1	2.56392
cswa046	w	2014-02-28	3	O_cornuta	m	3.9	15.21	44.4	2.91913
cswa041	w	2014-02-28	3	O_cornuta	m	3.9	15.21	35.3	2.32084
cswa022	w	2014-02-28	3	O_cornuta	m	4	16	43.9	2.74375
cswa047	w	2014-02-28	3	O_cornuta	m	3.9	15.21	38.4	2.52465
rswa031	w	2014-02-28	3	O_rufa	f	4	16	49.2	3.075
rswa042	w	2014-02-28	3	O_rufa	f	3.8	14.44	40.5	2.80471
rswa044	w	2014-02-28	3	O_rufa	f	3.8	14.44	47.7	3.30332
rswa001	w	2014-02-28	3	O_rufa	f	4.3	18.49	54.3	2.93672
rswa041	w	2014-02-28	3	O_rufa	f	4.1	16.81	52.3	3.11124
rswa029	w	2014-02-28	3	O_rufa	f	4.1	16.81	50.7	3.01606
rswa034	w	2014-02-28	3	O_rufa	m	3.1	9.61	19.2	1.99792
rswa037	w	2014-02-28	3	O_rufa	m	3	9	18.3	2.03333
rswa030	w	2014-02-28	3	O_rufa	m	3.1	9.61	24.1	2.5078
rswa045	w	2014-02-28	3	O_rufa	m	3.4	11.56	28	2.42215
rswa038	w	2014-02-28	3	O_rufa	m	3.3	10.89	26.8	2.46097
rswa003	w	2014-02-28	3	O_rufa	m	3.4	11.56	30.8	2.66436
cska023	c	2014-02-28	3	O_cornuta	f	4.3	18.49	65.5	3.54246
cska012	c	2014-02-28	3	O_cornuta	f	4.5	20.25	58.2	2.87407
cska024	c	2014-02-28	3	O_cornuta	f	4.2	17.64	55.6	3.15193
cska011	c	2014-02-28	3	O_cornuta	f	4.7	22.09	71.4	3.23223
cska042	c	2014-02-28	3	O_cornuta	f	4.3	18.49	61.5	3.32612
cska013	c	2014-02-28	3	O_cornuta	f	4.5	20.25	66.4	3.27901
cska007	c	2014-02-28	3	O_cornuta	m	3.6	12.96	36	2.77778
cska003	c	2014-02-28	3	O_cornuta	m	3.6	12.96	38.3	2.95525
cska018	c	2014-02-28	3	O_cornuta	m	3.8	14.44	40.4	2.79778
cska035	c	2014-02-28	3	O_cornuta	m	3.9	15.21	40.5	2.66272
cska010	c	2014-02-28	3	O_cornuta	m	3.5	12.25	32.6	2.66122
cska009	c	2014-02-28	3	O_cornuta	m	3.4	11.56	33.2	2.87197
rska005	c	2014-02-28	3	O_rufa	f	3.7	13.69	41.9	3.06063
rska001	c	2014-02-28	3	O_rufa	f	4.3	18.49	65.5	3.54246
rska039	c	2014-02-28	3	O_rufa	f	3.3	10.89	33.6	3.0854
rska004	c	2014-02-28	3	O_rufa	f	3.3	10.89	33.1	3.03949
rska008	c	2014-02-28	3	O_rufa	f	4	16	54.8	3.425
rska006	c	2014-02-28	3	O_rufa	f	3.7	13.69	39.8	2.90723
rska003	c	2014-02-28	3	O_rufa	m	3.6	12.96	36.8	2.83951
rska045	c	2014-02-28	3	O_rufa	m	3.6	12.96	39	3.00926
rska049	c	2014-02-28	3	O_rufa	m	3.5	12.25	33.4	2.72653
rska050	c	2014-02-28	3	O_rufa	m	3.3	10.89	29.3	2.69054
rska044	c	2014-02-28	3	O_rufa	m	3.4	11.56	24.8	2.14533
rska002	c	2014-02-28	3	O_rufa	m	3.4	11.56	32.8	2.83737
csma002	m	2014-02-28	3	O_cornuta	f	3.8	14.44	41.3	2.86011
csma025	m	2014-02-28	3	O_cornuta	f	4.2	17.64	57.2	3.24263
csma009	m	2014-02-28	3	O_cornuta	f	4.2	17.64	57.8	3.27664
csma029	m	2014-02-28	3	O_cornuta	f	4.4	19.36	59	3.04752
csma004	m	2014-02-28	3	O_cornuta	f	4.5	20.25	69.2	3.41728
csma030	m	2014-02-28	3	O_cornuta	f	4.2	17.64	55.2	3.12925
csma012	m	2014-02-28	3	O_cornuta	m	3.5	12.25	35.7	2.91429
csma035	m	2014-02-28	3	O_cornuta	m	3.6	12.96	35.1	2.70833
csma011	m	2014-02-28	3	O_cornuta	m	3.7	13.69	38.5	2.81227
csma033	m	2014-02-28	3	O_cornuta	m	3.8	14.44	41.5	2.87396
csma006	m	2014-02-28	3	O_cornuta	m	3.5	12.25	32.7	2.66939
csma008	m	2014-02-28	3	O_cornuta	m	3.7	13.69	38.6	2.81958
rsma047	m	2014-02-28	3	O_rufa	f	3.8	14.44	45.3	3.13712
rsma013	m	2014-02-28	3	O_rufa	f	3.6	12.96	43	3.3179
rsma027	m	2014-02-28	3	O_rufa	f	3.5	12.25	42.4	3.46122
rsma050	m	2014-02-28	3	O_rufa	f	3.6	12.96	42.9	3.31019
rsma041	m	2014-02-28	3	O_rufa	f	3.9	15.21	49.7	3.26759
rsma008	m	2014-02-28	3	O_rufa	f	3.8	14.44	44.4	3.07479
rsma040	m	2014-02-28	3	O_rufa	m	3.4	11.56	28.5	2.4654
rsma036	m	2014-02-28	3	O_rufa	m	3	9	24.2	2.68889
rsma039	m	2014-02-28	3	O_rufa	m	3.5	12.25	43.9	3.58367
rsma017	m	2014-02-28	3	O_rufa	m	3.5	12.25	30.7	2.50612
rsma016	m	2014-02-28	3	O_rufa	m	3.2	10.24	23.3	2.27539
rsma045	m	2014-02-28	3	O_rufa	m	3.4	11.56	31.9	2.75952
cswt096	w	2014-02-28	3	O_cornuta	f	4.3	18.49	48.4	2.61763
cswt081	w	2014-02-28	3	O_cornuta	f	4.8	23.04	79	3.42882
cswt056	w	2014-02-28	3	O_cornuta	f	4.6	21.16	56	2.6465
cswt095	w	2014-02-28	3	O_cornuta	f	4.7	22.09	69.1	3.12811
cswt092	w	2014-02-28	3	O_cornuta	f	5.1	26.01	77.2	2.96809
cswt048	w	2014-02-28	3	O_cornuta	m	3.4	11.56	25.7	2.22318
cswt034	w	2014-02-28	3	O_cornuta	m	3.5	12.25	30.4	2.48163
cswt045	w	2014-02-28	3	O_cornuta	m	3.3	10.89	26.4	2.42424
cswt044	w	2014-02-28	3	O_cornuta	m	3.9	15.21	34.4	2.26167
cswt014	w	2014-02-28	3	O_cornuta	m	3.9	15.21	41.1	2.70217
rswt066	w	2014-02-28	3	O_rufa	f	4.3	18.49	55.6	3.00703
rswt045	w	2014-02-28	3	O_rufa	f	3.8	14.44	41.2	2.85319
rswt062	w	2014-02-28	3	O_rufa	f	4.3	18.49	49	2.65008
rswt032	w	2014-02-28	3	O_rufa	f	4.2	17.64	58.6	3.322
rswt055	w	2014-02-28	3	O_rufa	f	3.9	15.21	46	3.02433
rswt090	w	2014-02-28	3	O_rufa	m	2.9	8.41	22.3	2.65161
rswt089	w	2014-02-28	3	O_rufa	m	3.2	10.24	21.5	2.09961
rswt080	w	2014-02-28	3	O_rufa	m	3.4	11.56	27.2	2.35294
rswt093	w	2014-02-28	3	O_rufa	m	3.3	10.89	27.3	2.50689
rswt077	w	2014-02-28	3	O_rufa	m	3.3	10.89	26.9	2.47016
cskt006	c	2014-02-28	3	O_cornuta	f	4.1	16.81	54	3.21237
cskt028	c	2014-02-28	3	O_cornuta	f	4.2	17.64	61.2	3.46939
cskt037	c	2014-02-28	3	O_cornuta	f	4.3	18.49	61.6	3.33153
cskt025	c	2014-02-28	3	O_cornuta	f	4.4	19.36	66.4	3.42975
cskt029	c	2014-02-28	3	O_cornuta	f	4.5	20.25	59.3	2.9284
cskt046	c	2014-02-28	3	O_cornuta	m	4.2	17.64	55.1	3.12358
cskt030	c	2014-02-28	3	O_cornuta	m	4	16	47.2	2.95
cskt045	c	2014-02-28	3	O_cornuta	m	3.5	12.25	29.5	2.40816
cskt031	c	2014-02-28	3	O_cornuta	m	3.8	14.44	39.4	2.72853
cskt032	c	2014-02-28	3	O_cornuta	m	3.7	13.69	41.3	3.0168
rskt004	c	2014-02-28	3	O_rufa	f	4	16	59.2	3.7
rskt030	c	2014-02-28	3	O_rufa	f	3.8	14.44	42.3	2.92936
rskt037	c	2014-02-28	3	O_rufa	f	4.1	16.81	56.8	3.37894
rskt049	c	2014-02-28	3	O_rufa	f	4.1	16.81	57	3.39084
rskt027	c	2014-02-28	3	O_rufa	f	3.8	14.44	41.9	2.90166
rskt013	c	2014-02-28	3	O_rufa	m	3.5	12.25	30.3	2.47347
rskt040	c	2014-02-28	3	O_rufa	m	3.1	9.61	28.1	2.92404
rskt017	c	2014-02-28	3	O_rufa	m	3.4	11.56	26.7	2.30969
rskt046	c	2014-02-28	3	O_rufa	m	3.4	11.56	33.7	2.91522
rskt034	c	2014-02-28	3	O_rufa	m	3.2	10.24	24.6	2.40234
csmt038	m	2014-02-28	3	O_cornuta	f	4.6	21.16	65.3	3.08601
csmt025	m	2014-02-28	3	O_cornuta	f	4.4	19.36	60.2	3.1095
csmt059	m	2014-02-28	3	O_cornuta	f	4.8	23.04	67.1	2.91233
csmt081	m	2014-02-28	3	O_cornuta	f	5	25	75	3
csmt004	m	2014-02-28	3	O_cornuta	f	4.5	20.25	63.8	3.15062
csmt035	m	2014-02-28	3	O_cornuta	m	3.5	12.25	31.1	2.53878
csmt012	m	2014-02-28	3	O_cornuta	m	3.7	13.69	33.8	2.46896
csmt011	m	2014-02-28	3	O_cornuta	m	3.9	15.21	45.5	2.99145
csmt021	m	2014-02-28	3	O_cornuta	m	4	16	44.6	2.7875
csmt028	m	2014-02-28	3	O_cornuta	m	3.8	14.44	38.6	2.67313
rsmt044	m	2014-02-28	3	O_rufa	f	4	16	54.2	3.3875
rsmt031	m	2014-02-28	3	O_rufa	f	4	16	48.9	3.05625
rsmt004	m	2014-02-28	3	O_rufa	f	3.8	14.44	44.3	3.06787
rsmt012	m	2014-02-28	3	O_rufa	f	4.4	19.36	60.9	3.14566
rsmt016	m	2014-02-28	3	O_rufa	f	4.1	16.81	53.8	3.20048
rsmt039	m	2014-02-28	3	O_rufa	m	3.3	10.89	29.9	2.74564
rsmt025	m	2014-02-28	3	O_rufa	m	3.2	10.24	21.8	2.12891
rsmt005	m	2014-02-28	3	O_rufa	m	3.1	9.61	22.7	2.36212
rsmt040	m	2014-02-28	3	O_rufa	m	3.2	10.24	23.2	2.26562
rsmt028	m	2014-02-28	3	O_rufa	m	3.3	10.89	24	2.20386
cswa096	w	2014-03-30	4	O_cornuta	f	4.5	20.25	58.9	2.90864
cswa098	w	2014-03-30	4	O_cornuta	f	4.3	18.49	55.6	3.00703
cswa088	w	2014-03-30	4	O_cornuta	f	4.5	20.25	60.4	2.98272
cswa094	w	2014-03-30	4	O_cornuta	f	4.6	21.16	66.3	3.13327
cswa110	w	2014-03-30	4	O_cornuta	f	4	16	46.9	2.93125
cswa092	w	2014-03-30	4	O_cornuta	f	4.4	19.36	64.7	3.34194
cswa075	w	2014-03-30	4	O_cornuta	m	3.7	13.69	31.5	2.30095
cswa099	w	2014-03-30	4	O_cornuta	m	3.2	10.24	25.3	2.4707
cswa085	w	2014-03-30	4	O_cornuta	m	3.7	13.69	32.5	2.374
cswa026	w	2014-03-30	4	O_cornuta	m	3.1	9.61	21.8	2.26847
cswa003	w	2014-03-30	4	O_cornuta	m	3.6	12.96	30	2.31481
cswa036	w	2014-03-30	4	O_cornuta	m	3.7	13.69	29.3	2.14025
rswa110	w	2014-03-30	4	O_rufa	f	3.7	13.69	37.6	2.74653
rswa105	w	2014-03-30	4	O_rufa	f	4	16	50.4	3.15
rswa106	w	2014-03-30	4	O_rufa	f	4.2	17.64	47.9	2.71542
rswa023	w	2014-03-30	4	O_rufa	f	3	9	24.2	2.68889
rswa102	w	2014-03-30	4	O_rufa	f	3.9	15.21	40.4	2.65615
rswa101	w	2014-03-30	4	O_rufa	f	4	16	54.7	3.41875
rswa109	w	2014-03-30	4	O_rufa	m	3.4	11.56	29.5	2.5519
rswa024	w	2014-03-30	4	O_rufa	m	2.9	8.41	19	2.25922
rswa014	w	2014-03-30	4	O_rufa	m	3.3	10.89	27.6	2.53444
rswa103	w	2014-03-30	4	O_rufa	m	3.6	12.96	34.6	2.66975
rswa002	w	2014-03-30	4	O_rufa	m	3.2	10.24	26.5	2.58789
rswa104	w	2014-03-30	4	O_rufa	m	3.2	10.24	26.3	2.56836
cska030	c	2014-03-30	4	O_cornuta	f	4.8	23.04	66.4	2.88194
cska032	c	2014-03-30	4	O_cornuta	f	4.8	23.04	69.2	3.00347
cska074	c	2014-03-30	4	O_cornuta	f	4.4	19.36	53.5	2.76343
cska002	c	2014-03-30	4	O_cornuta	f	4.9	24.01	74.9	3.11953
cska096	c	2014-03-30	4	O_cornuta	f	4.3	18.49	50.9	2.75284
cska100	c	2014-03-30	4	O_cornuta	f	4.8	23.04	72.9	3.16406
cska019	c	2014-03-30	4	O_cornuta	m	3.9	15.21	42.8	2.81394
cska014	c	2014-03-30	4	O_cornuta	m	3.8	14.44	35.4	2.45152
cska098	c	2014-03-30	4	O_cornuta	m	3.6	12.96	29.9	2.3071
cska006	c	2014-03-30	4	O_cornuta	m	3.7	13.69	36.6	2.67348
cska005	c	2014-03-30	4	O_cornuta	m	3.8	14.44	35.1	2.43075
cska097	c	2014-03-30	4	O_cornuta	m	4.2	17.64	50.1	2.84014
rska011	c	2014-03-30	4	O_rufa	f	3.8	14.44	39.2	2.71468
rska014	c	2014-03-30	4	O_rufa	f	4	16	47.7	2.98125
rska090	c	2014-03-30	4	O_rufa	f	4	16	59.7	3.73125
rska091	c	2014-03-30	4	O_rufa	f	4.1	16.81	46.5	2.76621
rska089	c	2014-03-30	4	O_rufa	f	4.1	16.81	50.6	3.01011
rska078	c	2014-03-30	4	O_rufa	f	4.2	17.64	57	3.23129
rska093	c	2014-03-30	4	O_rufa	m	3.2	10.24	22.2	2.16797
rska076	c	2014-03-30	4	O_rufa	m	3.5	12.25	32.6	2.66122
rska040	c	2014-03-30	4	O_rufa	m	3.5	12.25	33.2	2.7102
rska092	c	2014-03-30	4	O_rufa	m	3.5	12.25	30.4	2.48163
rska099	c	2014-03-30	4	O_rufa	m	3.4	11.56	30.9	2.67301
rska075	c	2014-03-30	4	O_rufa	m	3.4	11.56	34.3	2.96713
csma085	m	2014-03-30	4	O_cornuta	f	4.5	20.25	68.2	3.3679
csma110	m	2014-03-30	4	O_cornuta	f	4.6	21.16	66.7	3.15217
csma101	m	2014-03-30	4	O_cornuta	f	5.1	26.01	78.5	3.01807
csma072	m	2014-03-30	4	O_cornuta	f	4.5	20.25	60.4	2.98272
csma071	m	2014-03-30	4	O_cornuta	f	4.6	21.16	68.4	3.23251
csma081	m	2014-03-30	4	O_cornuta	f	4.4	19.36	65.2	3.36777
csma104	m	2014-03-30	4	O_cornuta	m	3.8	14.44	43	2.97784
csma106	m	2014-03-30	4	O_cornuta	m	3.5	12.25	32.4	2.6449
csma007	m	2014-03-30	4	O_cornuta	m	3.5	12.25	32.9	2.68571
csma084	m	2014-03-30	4	O_cornuta	m	3.7	13.69	35.5	2.59313
csma001	m	2014-03-30	4	O_cornuta	m	3.5	12.25	31.6	2.57959
csma061	m	2014-03-30	4	O_cornuta	m	3.5	12.25	32.1	2.62041
rsma037	m	2014-03-30	4	O_rufa	f	4.2	17.64	57.8	3.27664
rsma012	m	2014-03-30	4	O_rufa	f	3.9	15.21	48.2	3.16897
rsma048	m	2014-03-30	4	O_rufa	f	4	16	46.2	2.8875
rsma035	m	2014-03-30	4	O_rufa	f	4.3	18.49	55.3	2.99081
rsma031	m	2014-03-30	4	O_rufa	f	4.1	16.81	49.3	2.93278
rsma038	m	2014-03-30	4	O_rufa	f	4.3	18.49	58.3	3.15306
rsma060	m	2014-03-30	4	O_rufa	m	3.2	10.24	28.2	2.75391
rsma057	m	2014-03-30	4	O_rufa	m	3.3	10.89	30.2	2.77319
rsma109	m	2014-03-30	4	O_rufa	m	3.2	10.24	26	2.53906
rsma058	m	2014-03-30	4	O_rufa	m	3.4	11.56	27.4	2.37024
rsma033	m	2014-03-30	4	O_rufa	m	3.5	12.25	32.9	2.68571
rsma103	m	2014-03-30	4	O_rufa	m	3.2	10.24	29	2.83203
cswt066	w	2014-03-30	4	O_cornuta	f	4.9	24.01	68.5	2.85298
cswt097	w	2014-03-30	4	O_cornuta	f	5.1	26.01	76.9	2.95656
cswt061	w	2014-03-30	4	O_cornuta	f	3.8	14.44	33.3	2.30609
cswt065	w	2014-03-30	4	O_cornuta	f	4.5	20.25	58.8	2.9037
cswt070	w	2014-03-30	4	O_cornuta	f	4.6	21.16	63.3	2.99149
cswt004	w	2014-03-30	4	O_cornuta	m	3.6	12.96	35.1	2.70833
cswt089	w	2014-03-30	4	O_cornuta	m	4	16	42.7	2.66875
cswt033	w	2014-03-30	4	O_cornuta	m	3.5	12.25	24.5	2
cswt025	w	2014-03-30	4	O_cornuta	m	3.5	12.25	30.6	2.49796
cswt063	w	2014-03-30	4	O_cornuta	m	3.9	15.21	34.7	2.28139
rswt082	w	2014-03-30	4	O_rufa	f	4.2	17.64	54.3	3.07823
rswt092	w	2014-03-30	4	O_rufa	f	4.1	16.81	50.1	2.98037
rswt097	w	2014-03-30	4	O_rufa	f	3.6	12.96	34.2	2.63889
rswt078	w	2014-03-30	4	O_rufa	f	3.6	12.96	37	2.85494
rswt065	w	2014-03-30	4	O_rufa	f	4.1	16.81	46.8	2.78406
rswt071	w	2014-03-30	4	O_rufa	m	3.2	10.24	19.2	1.875
rswt058	w	2014-03-30	4	O_rufa	m	3.4	11.56	25.5	2.20588
rswt069	w	2014-03-30	4	O_rufa	m	2.9	8.41	19.2	2.283
rswt056	w	2014-03-30	4	O_rufa	m	3.1	9.61	18.3	1.90427
rswt087	w	2014-03-30	4	O_rufa	m	3	9	20.3	2.25556
cskt012	c	2014-03-30	4	O_cornuta	f	4.6	21.16	66.5	3.14272
cskt044	c	2014-03-30	4	O_cornuta	f	4.7	22.09	66.9	3.02852
cskt018	c	2014-03-30	4	O_cornuta	f	4.9	24.01	67.1	2.79467
cskt022	c	2014-03-30	4	O_cornuta	f	4.5	20.25	51.4	2.53827
cskt033	c	2014-03-30	4	O_cornuta	f	4.6	21.16	68.6	3.24197
cskt042	c	2014-03-30	4	O_cornuta	m	3.7	13.69	36.3	2.65157
cskt039	c	2014-03-30	4	O_cornuta	m	3.9	15.21	39.4	2.5904
cskt050	c	2014-03-30	4	O_cornuta	m	3.8	14.44	39.8	2.75623
cskt076	c	2014-03-30	4	O_cornuta	m	3.7	13.69	33.6	2.45435
cskt043	c	2014-03-30	4	O_cornuta	m	3.8	14.44	40.5	2.80471
rskt054	c	2014-03-30	4	O_rufa	f	4.2	17.64	53	3.00454
rskt068	c	2014-03-30	4	O_rufa	f	4.1	16.81	52.4	3.11719
rskt066	c	2014-03-30	4	O_rufa	f	3.7	13.69	35	2.55661
rskt070	c	2014-03-30	4	O_rufa	f	4.2	17.64	55.8	3.16327
rskt058	c	2014-03-30	4	O_rufa	f	4	16	48.4	3.025
rskt057	c	2014-03-30	4	O_rufa	m	3.3	10.89	29.6	2.71809
rskt080	c	2014-03-30	4	O_rufa	m	3.4	11.56	32.4	2.80277
rskt079	c	2014-03-30	4	O_rufa	m	3.5	12.25	30.1	2.45714
rskt069	c	2014-03-30	4	O_rufa	m	3.7	13.69	38.4	2.80497
rskt073	c	2014-03-30	4	O_rufa	m	3.4	11.56	27.9	2.41349
csmt100	m	2014-03-30	4	O_cornuta	f	4.6	21.16	64.9	3.06711
csmt058	m	2014-03-30	4	O_cornuta	f	4.6	21.16	65.7	3.10491
csmt051	m	2014-03-30	4	O_cornuta	f	4.7	22.09	65.6	2.96967
csmt080	m	2014-03-30	4	O_cornuta	f	4.3	18.49	59.5	3.21796
csmt062	m	2014-03-30	4	O_cornuta	f	4.2	17.64	56.6	3.20862
csmt039	m	2014-03-30	4	O_cornuta	m	3.9	15.21	34.8	2.28797
csmt009	m	2014-03-30	4	O_cornuta	m	3.6	12.96	33.7	2.60031
csmt019	m	2014-03-30	4	O_cornuta	m	3.6	12.96	31.6	2.43827
csmt020	m	2014-03-30	4	O_cornuta	m	3.7	13.69	33	2.41052
csmt007	m	2014-03-30	4	O_cornuta	m	3.8	14.44	40.5	2.80471
rsmt080	m	2014-03-30	4	O_rufa	f	4.3	18.49	61.1	3.30449
rsmt021	m	2014-03-30	4	O_rufa	f	4.3	18.49	52.8	2.8556
rsmt014	m	2014-03-30	4	O_rufa	f	3.7	13.69	35.6	2.60044
rsmt047	m	2014-03-30	4	O_rufa	f	4	16	47.5	2.96875
rsmt093	m	2014-03-30	4	O_rufa	f	3.2	10.24	23.9	2.33398
rsmt020	m	2014-03-30	4	O_rufa	m	2.9	8.41	17.4	2.06897
rsmt034	m	2014-03-30	4	O_rufa	m	3.3	10.89	23.5	2.15794
rsmt027	m	2014-03-30	4	O_rufa	m	3.1	9.61	18.8	1.9563
rsmt018	m	2014-03-30	4	O_rufa	m	3.5	12.25	28.4	2.31837
rsmt019	m	2014-03-30	4	O_rufa	m	3.2	10.24	18.3	1.78711
rswa083	w	2014-04-29	5	O_rufa	f	3.7	13.69	31.3	2.28634
rswa078	w	2014-04-29	5	O_rufa	f	3.7	13.69	30.4	2.2206
rswa093	w	2014-04-29	5	O_rufa	f	4.2	17.64	39.5	2.23923
rswa095	w	2014-04-29	5	O_rufa	f	3.9	15.21	35.6	2.34057
rswa084	w	2014-04-29	5	O_rufa	f	3.5	12.25	29.7	2.42449
rswa065	w	2014-04-29	5	O_rufa	f	4.2	17.64	40	2.26757
rswa006	w	2014-04-29	5	O_rufa	m	3.4	11.56	28.4	2.45675
cska094	c	2014-04-29	5	O_cornuta	f	4.7	22.09	68.2	3.08737
cska089	c	2014-04-29	5	O_cornuta	f	4.4	19.36	64.2	3.31612
cska080	c	2014-04-29	5	O_cornuta	f	4.9	24.01	74.2	3.09038
cska062	c	2014-04-29	5	O_cornuta	f	4.5	20.25	55.5	2.74074
cska063	c	2014-04-29	5	O_cornuta	f	4.7	22.09	73.9	3.34541
cska051	c	2014-04-29	5	O_cornuta	f	4.3	18.49	57.3	3.09897
cska092	c	2014-04-29	5	O_cornuta	m	3.9	15.21	32.7	2.1499
cska093	c	2014-04-29	5	O_cornuta	m	3.5	12.25	33.8	2.75918
cska102	c	2014-04-29	5	O_cornuta	m	3.7	13.69	32.4	2.36669
cska091	c	2014-04-29	5	O_cornuta	m	3.5	12.25	30.2	2.46531
cska053	c	2014-04-29	5	O_cornuta	m	4.2	17.64	46.2	2.61905
cska056	c	2014-04-29	5	O_cornuta	m	4	16	40.1	2.50625
rska038	c	2014-04-29	5	O_rufa	f	3.7	13.69	39.4	2.87801
rska063	c	2014-04-29	5	O_rufa	f	3.7	13.69	41.2	3.0095
rska110	c	2014-04-29	5	O_rufa	f	3.9	15.21	50.5	3.32018
rska013	c	2014-04-29	5	O_rufa	f	4.2	17.64	47.1	2.67007
rska098	c	2014-04-29	5	O_rufa	f	4.1	16.81	48.7	2.89709
rska082	c	2014-04-29	5	O_rufa	f	3.8	14.44	42.7	2.95706
rska083	c	2014-04-29	5	O_rufa	m	3.6	12.96	31.2	2.40741
rska100	c	2014-04-29	5	O_rufa	m	3.5	12.25	32.8	2.67755
rska064	c	2014-04-29	5	O_rufa	m	3.7	13.69	36.5	2.66618
rska095	c	2014-04-29	5	O_rufa	m	3.5	12.25	33.8	2.75918
rska096	c	2014-04-29	5	O_rufa	m	3.5	12.25	26.5	2.16327
rska094	c	2014-04-29	5	O_rufa	m	3.6	12.96	31.1	2.39969
csma052	m	2014-04-29	5	O_cornuta	f	4.3	18.49	49.6	2.68253
csma099	m	2014-04-29	5	O_cornuta	f	4.4	19.36	56.9	2.93905
csma094	m	2014-04-29	5	O_cornuta	f	4.4	19.36	50.6	2.61364
rsma076	m	2014-04-29	5	O_rufa	f	3.6	12.96	36.9	2.84722
rsma062	m	2014-04-29	5	O_rufa	f	3.7	13.69	37	2.7027
rsma054	m	2014-04-29	5	O_rufa	f	3.4	11.56	29.8	2.57785
rsma034	m	2014-04-29	5	O_rufa	f	3.6	12.96	35.4	2.73148
rsma068	m	2014-04-29	5	O_rufa	f	3.9	15.21	38.3	2.51808
rsma078	m	2014-04-29	5	O_rufa	f	4.1	16.81	43.7	2.59964
rsma071	m	2014-04-29	5	O_rufa	m	3.2	10.24	22.3	2.17773
rsma101	m	2014-04-29	5	O_rufa	m	3.9	15.21	36.3	2.38659
rsma072	m	2014-04-29	5	O_rufa	m	3.5	12.25	26	2.12245
rsma015	m	2014-04-29	5	O_rufa	m	3.1	9.61	17.9	1.86264
rsma063	m	2014-04-29	5	O_rufa	m	3	9	19.4	2.15556
rsma059	m	2014-04-29	5	O_rufa	m	3.5	12.25	31.7	2.58776
cswt093	w	2014-04-29	5	O_cornuta	f	4.7	22.09	60.4	2.73427
rswt063	w	2014-04-29	5	O_rufa	f	3.5	12.25	26.1	2.13061
rswt014	w	2014-04-29	5	O_rufa	f	3.2	10.24	19.4	1.89453
rswt026	w	2014-04-29	5	O_rufa	f	4.4	19.36	48.4	2.5
rswt027	w	2014-04-29	5	O_rufa	f	4.5	20.25	56.2	2.77531
rswt024	w	2014-04-29	5	O_rufa	f	4.4	19.36	50.7	2.6188
cskt068	c	2014-04-29	5	O_cornuta	f	4.8	23.04	63.7	2.76476
cskt027	c	2014-04-29	5	O_cornuta	f	4.8	23.04	65.2	2.82986
cskt009	c	2014-04-29	5	O_cornuta	f	4.9	24.01	66	2.74885
cskt055	c	2014-04-29	5	O_cornuta	f	4.9	24.01	67.8	2.82382
cskt065	c	2014-04-29	5	O_cornuta	f	4.8	23.04	68.6	2.97743
cskt090	c	2014-04-29	5	O_cornuta	m	3.8	14.44	28.1	1.94598
cskt079	c	2014-04-29	5	O_cornuta	m	4.1	16.81	43.3	2.57585
cskt097	c	2014-04-29	5	O_cornuta	m	3.9	15.21	37.2	2.44576
cskt092	c	2014-04-29	5	O_cornuta	m	4	16	37.8	2.3625
cskt091	c	2014-04-29	5	O_cornuta	m	4	16	35.1	2.19375
rskt076	c	2014-04-29	5	O_rufa	f	4.4	19.36	58.4	3.01653
rskt014	c	2014-04-29	5	O_rufa	f	4.6	21.16	53.6	2.53308
rskt025	c	2014-04-29	5	O_rufa	f	4.5	20.25	60.2	2.97284
rskt009	c	2014-04-29	5	O_rufa	f	3.3	10.89	26.5	2.43343
rskt061	c	2014-04-29	5	O_rufa	f	4	16	42.8	2.675
rskt008	c	2014-04-29	5	O_rufa	m	3.6	12.96	30.9	2.38426
rskt028	c	2014-04-29	5	O_rufa	m	3.9	15.21	39.3	2.58383
rskt020	c	2014-04-29	5	O_rufa	m	3.3	10.89	20.4	1.87328
rskt060	c	2014-04-29	5	O_rufa	m	4.1	16.81	46.8	2.78406
rskt078	c	2014-04-29	5	O_rufa	m	3.6	12.96	27.7	2.13735
rsmt089	m	2014-04-29	5	O_rufa	f	3.5	12.25	26.3	2.14694
rsmt029	m	2014-04-29	5	O_rufa	f	3.7	13.69	36.2	2.64427
rsmt100	m	2014-04-29	5	O_rufa	f	4.5	20.25	60.3	2.97778
rsmt075	m	2014-04-29	5	O_rufa	f	4.3	18.49	55.5	3.00162
rsmt063	m	2014-04-29	5	O_rufa	f	4.3	18.49	56.7	3.06652
rsmt030	m	2014-04-29	5	O_rufa	m	3.6	12.96	33.3	2.56944
rsmt092	m	2014-04-29	5	O_rufa	m	3.5	12.25	27.8	2.26939
rsmt062	m	2014-04-29	5	O_rufa	m	3.4	11.56	19.5	1.68685
rsmt002	m	2014-04-29	5	O_rufa	m	3.7	13.69	35.6	2.60044
rsmt056	m	2014-04-29	5	O_rufa	m	3.4	11.56	21	1.81661
rska065	c	2014-05-28	6	O_rufa	f	4	16	45.5	2.84375
rska107	c	2014-05-28	6	O_rufa	f	4	16	33.5	2.09375
rska089	c	2014-05-28	6	O_rufa	f	3.9	15.21	35	2.30112
rska070	c	2014-05-28	6	O_rufa	f	4	16	43.8	2.7375
rska101	c	2014-05-28	6	O_rufa	f	4.5	20.25	61.2	3.02222
rska079	c	2014-05-28	6	O_rufa	f	4.1	16.81	47.6	2.83165
rskt072	c	2014-05-28	6	O_rufa	f	3.8	14.44	39.7	2.74931
rskt100	c	2014-05-28	6	O_rufa	f	4.2	17.64	44	2.49433
rskt087	c	2014-05-28	6	O_rufa	f	4.3	18.49	51.2	2.76906
rskt065	c	2014-05-28	6	O_rufa	f	4.3	18.49	58	3.13683
rskt031	c	2014-05-28	6	O_rufa	f	4.4	19.36	56.8	2.93388

## Sheet: metadata
name of column	significance
ID	ID of each particular bee
treatment	temperature treatment: either warm, medium or cold.
date	date of measurement (once per month)
time	date of measurement (once per month) numbered consecutively
species	bee species: either O. cornuta or O. bicornis (= O. rufa)
sex	sex of the bee: either male (m) or female (f)
head.width	head width of bees [mm]
head.width^2	head width of bees [mm] ^2
dry.weight.mg	dry weight of bees [mg]
weight corrected for size [mg/mm^2]	BMI of bees [mg/mm^2]
